# Supplementary material for: ADGRE1 (EMR1, F4/80) Is a Rapidly-Evolving Gene Expressed in Mammalian Monocyte-Macrophages
Source: Front Immunol. 2018 Oct 1;9:2246. doi: 10.3389/fimmu.2018.02246 (PMC6174849; doi:10.3389/fimmu.2018.02246)
Supplement: Supplementary file 1 [file Table_1.XLSX]

## Sheet: Table 1
Table S1. Expression of ADGRE1 and ADGRE4, as transcripts per million (TPM), in non-human BMDMs and related human cell populations.
Species	Version	Gene name	Gene ID	BMDM	BMDM + 7 hr LPS	MDM	alveolar macrophages	alveolar macrophages + LPS	microglia	non-classical monocytes	classical (CD14+) monocytes	Notes
sheep (TxBF)	Oar v3.1	ADGRE1	ENSOARG00000004807	195.237	342.868	442.718	257.591	n/a	n/a	n/a	n/a
		ADGRE4	ENSOARG00000004738	0.317	2.918	0.72	5.195	n/a	n/a	n/a	n/a
goat	ARS1	ADGRE1	rna14114	4.015	9.112	n/a	367.727	n/a	n/a	n/a	n/a
		ADGRE4	rna14115	0.077	0.154	n/a	0.133	n/a	n/a	n/a	n/a
cattle	UMD3.1	ADGRE1	ENSBTAG00000007901	18.433	97.262	n/a	n/a	n/a	n/a	n/a	n/a
		ADGRE4	ENSBTAG00000038981	4.478	2.313	n/a	n/a	n/a	n/a	n/a	n/a
buffalo	UMD_CASPUR_WB_2.0	ADGRE1	gene27167	11.671	27.825	231.656	746.56	n/a	n/a	n/a	n/a
		ADGRE4	gene27164	0.01	0.029	0.061	0	n/a	n/a	n/a	n/a
horse	EquCab2	ADGRE1	ENSECAG00000017237	188.437	230.782	n/a	n/a	n/a	n/a	n/a	n/a
		ADGRE4	ENSECAG00000015885	4.651	2.892	n/a	n/a	n/a	n/a	n/a	n/a
pig	Sscrofa11.1	ADGRE1	ENSSSCG00000013556	99.69	84.817	n/a	n/a	n/a	n/a	n/a	n/a
		ENSSSCG00000036342	ENSSSCG00000036342	2.07	1.502	n/a	n/a	n/a	n/a	n/a	n/a	These genes are ADGRE2-like
		ENSSSCG00000021675	ENSSSCG00000021675	0.44	0.322	n/a	n/a	n/a	n/a	n/a	n/a
		ENSSSCG00000013788	ENSSSCG00000013788	2.036	1.701	n/a	n/a	n/a	n/a	n/a	n/a
		ENSSSCG00000013785	ENSSSCG00000013785	0.174	0.095	n/a	n/a	n/a	n/a	n/a	n/a
		ADGRE3	ENSSSCG00000013787	12.766	8.329	n/a	n/a	n/a	n/a	n/a	n/a
		ENSSSCG00000026402	ENSSSCG00000026402	4.827	5.117	n/a	n/a	n/a	n/a	n/a	n/a	This gene is ADGRE3-like
		ADGRE4	ENSSSCG00000040016	199.336	221.096	n/a	n/a	n/a	n/a	n/a	n/a
		ADGRE5	ENSSSCG00000013775	54.25	54.24	n/a	n/a	n/a	n/a	n/a	n/a
rat	Rnor_6.0	ADGRE1	ENSRNOG00000046254	475.376	443.538	n/a	n/a	n/a	n/a	n/a	n/a
		ADGRE4	ENSRNOG00000050325	0.293	0.153	n/a	n/a	n/a	n/a	n/a	n/a
human	GRCh38.p10	ADGRE1	ENSG00000174837	n/a	n/a	n/a	32.94	54.55	6.77	125.32	49.76
		ADGRE4	ENSG00000268758	n/a	n/a	n/a	4.15	1.36	16.54	3.17	21.46
Notes
Sheep
As a consequence of tandem gene duplication, there are 3 plausible copies of ADGRE4 in sheep, neither of which are assigned that name in Ensembl v90 (ENSOARG00000004553, ENSOARG00000004608, and ENSOARG00000004738; see https://tinyurl.com/y782k93m). The strongest candidate for the 'true' (that is, ancestral) ADGRE4 is ENSOARG00000004738, which has 1-to-1 correspondence to ADGRE4 in mouse (ENSMUSG0…
Sheep expression data is available via the BioGPS web portal: http://biogps.org/sheepatlas/. As the name ADGRE4 has not been formally assigned in the current sheep assembly (Oar v3.1), ENSOARG00000004738 is instead given the locus name "LOC101106844" in BioGPS.
Goat
The gene ID "rna14114" is the parent term in the goat GTF for all associated Gnomon CDS, exon and mRNA annotations for ADGRE1 (ftp://ftp.ncbi.nlm.nih.gov/genomes/all/GCF/001/704/415/GCF_001704415.1_ARS1/GCF_001704415.1_ARS1_genomic.gff.gz). There are 2 corresponding NCBI transcript IDs for this gene: XM_018050945.1 and XM_018050946.1.
Identification of goat ADGRE4: the strongest of two alignments of pig ADGRE4 CDS to the goat genome spans 34% of the query in the plus/plus orientation, with 89% identity: chromosome 7 (scaffold NC_030814.1), positions 93033356 to 93033593. This corresponds to the predicted gene LOC102178816, i.e. "rna14115" in the associated GTF (NC_030814.1:93005181-93044905), described as "adhesion G protein-c…
Cattle
ADGRE4 was identified in cattle via a 1-to-1 orthology (with reciprocal % identity c. 90%) to sheep ADGRE4 (ENSOARG00000004738).
Buffalo
ADGRE1 is not formally annotated in the draft buffalo assembly, UMD_CASPUR_WB_2.0. It was identified by blast search of the cattle ADGRE1 CDS against the reference genome, which finds a region spanning 91% the length of the query sequence, sharing 97% identity (NCBI RefSeq NW_005785799.1, positions 709747 to 709985, with the alignment in a plus/minus orientation). This corresponds to the predicte…
Identification of buffalo ADGRE4: the only alignment of pig ADGRE4 CDS to the buffalo genome spans 41% of the query in the plus/minus orientation, with 92% identity: scaffold NW_005785799.1, positions 516552 to 516750. This corresponds to the predicted gene LOC102407985, i.e. "gene27164" in the associated GTF (NW_005785799.1:498335-548641), described as "EGF-like module-containing mucin-like horm…
Horse
ADGRE4 was identified in horse via a 1-to-1 orthology (with reciprocal % identity of 65-72%) to sheep ADGRE4 (ENSOARG00000004738).
Pig
ADGRE4 was identified in pig via a 1-to-1 orthology (with reciprocal % identity c. 75%) to sheep ADGRE4 (ENSOARG00000004738).
Human
The sources of the alveolar macrophage, microglia, non-classical monocyte, and classical monocyte datasets are, respectively, Pinilla-Vera, et al. (PMID: 27434537; 10 RNA-seq libraries within NCBI BioProject PRJNA428090 [6 untreated samples with accessions SRS2802509, SRS2802510, SRS2802513, SRS2802515 and SRS2802517; 4 LPS-treated samples with accessions SRS2802511, SRS2802512, SRS2802514 and SR…
In each case, expression was quantified with Kallisto v0.42.4 using the concatenated set of human (GRCh38.p10) cDNAs and ncRNAs as the reference transcriptome. This data is obtained via Ensembl v90: ftp://ftp.ensembl.org/pub/release-90/fasta/homo_sapiens/cdna/Homo_sapiens.GRCh38.cdna.all.fa.gz and ftp://ftp.ensembl.org/pub/release-90/fasta/homo_sapiens/ncrna/Homo_sapiens.GRCh38.ncrna.fa.gz, respe…
